# Supplementary material for: Inhibitory Activity of Natural cis-Khellactone on Soluble Epoxide Hydrolase and Proinflammatory Cytokine Production in Lipopolysaccharides-Stimulated RAW264.7 Cells
Source: Plants (Basel). 2023 Oct 23;12(20):3656. doi: 10.3390/plants12203656 (PMC10610198; doi:10.3390/plants12203656)
Supplement: Supplementary file 1 [file plants-12-03656-s001.zip]

Archive with 1 entries (1 files):
- plants-2634165-supplementary.pdf
